# Supplementary material for: Oral Administration of Lactobacillus sakei CVL-001 Improves Recovery from Dextran Sulfate Sodium-Induced Colitis in Mice by Microbiota Modulation
Source: Microorganisms. 2023 May 22;11(5):1359. doi: 10.3390/microorganisms11051359 (PMC10222668; doi:10.3390/microorganisms11051359)
Supplement: Supplementary file 1 [file microorganisms-11-01359-s001.zip]

Archive with 1 entries (1 files):
- microorganisms-2391551-supplementary.pdf
